# Supplementary material for: Endostatin 33 Peptide Is a Deintegrin α6β1 Agent That Exerts Antitumor Activity by Inhibiting the PI3K-Akt Signaling Pathway in Prostate Cancer
Source: J Clin Med. 2023 Feb 27;12(5):1861. doi: 10.3390/jcm12051861 (PMC10003382; doi:10.3390/jcm12051861)
Supplement: Supplementary file 1 [file jcm-12-01861-s001.zip]

Archive with 3 entries (3 files):
- Supplymentary Figure S2.pdf
- Supplymentary Figure S3.pdf
- Supplementary Figure S1.pdf
